# Supplementary material for: Multiomic elucidation of a coding 99-mer repeat-expansion skeletal muscle disease
Source: Acta Neuropathol. 2020 May 25;140(2):231–5. doi: 10.1007/s00401-020-02164-4 (PMC7360652; doi:10.1007/s00401-020-02164-4)
Supplement: Supplementary file 3 — Supplementary file3 (XLSX 474 kb) [file 401_2020_2164_MOESM3_ESM.xlsx]

## Sheet: Table over-repr. proteins
SUPPLEMENTARY MATERIAL Acta Neuropathologica
Multiomic elucidation of a coding 99-mer repeat-expansion skeletal muscle disease
Alessandra Ruggieri, Sergey Naumenko, Martin A.Smith, Eliana Iannibelli, Flavia Blasevich, Cinzia Bragato, Sara Gibertini, Kirston Barton,
Matthias Vorgerd, Katrin Marcus, Peixiang Wang, Lorenzo Maggi, Renato Mantegazza, James J. Dowling, Rudolf A. Kley,
Marina Mora, Berge A. Minassian
Proteins identified as over-represented in samples from abnormal fibers (VAC and PC I) compared to control samples from muscle
fibers without vacuoles (PC II)
Inclusion criteria: detected in VAC/PC I and PC II samples, ratio >1.5; ordered by ratio
		Mean proportion [‰]		Ratio					Mean proportion [‰]		Ratio
Accession	Entry name	VAC	PC II	VAC / PC II	p value		Accession	Entry name	PC I	PC II	PC I / PC II	p value
Q96Q06	PLIN4	4.91235	0.251004	19.5708	0.135548		Q96Q06	PLIN4	5.77309	0.251004	23	0.0497447
A4UGR9	XIRP2	1.96186	0.251004	7.81606	0.226163		P11532	DMD	2.51004	0.502008	5	0.183503
P11532	DMD	2.71487	0.502008	5.40803	0.0084597		O75947	ATP5H	1.25502	0.251004	5	0.105573
P26641	EF1G	0.996321	0.251004	3.96934	0.319933		A4UGR9	XIRP2	1.25502	0.251004	5	0.333333
Q5VXT5	SYPL2	0.988626	0.251004	3.93869	0.0992317		Q15111	PLCL1	1.00402	0.251004	4	0.095466
O75947	ATP5H	0.980931	0.251004	3.90803	0.309523		P20674	COX5A	1.00402	0.251004	4	0.311753
P05091	ALDH2	0.980931	0.251004	3.90803	0.309523		P17540	KCRS	1.75703	0.502008	3.5	0.0377496
P24310	CX7A1	0.973236	0.251004	3.87737	0.54701		P11047	LAMC1	1.75703	0.502008	3.5	0.0377496
P17540	KCRS	1.71086	0.502008	3.40803	0.42265		P02545	LMNA	1.50602	0.502008	3	0.183503
P19367	HXK1	2.23595	0.753012	2.96934	0.303855		P26641	EF1G	0.753012	0.251004	3	0.292893
Q9Y2J8	PADI2	1.49063	0.502008	2.96934	0.303855		Q96IX5	ATPMD	0.753012	0.251004	3	0.292893
O75923	DYSF	1.48294	0.502008	2.95401	0.00055338		P08572	CO4A2	0.753012	0.251004	3	0.292893
P02545	LMNA	1.48294	0.502008	2.95401	0.190202		P09622	DLDH	0.753012	0.251004	3	0.292893
Q96IX5	ATPMD	0.737622	0.251004	2.93869	0.29307		P14649	MYL6B	0.753012	0.251004	3	0.292893
P14649	MYL6B	0.737622	0.251004	2.93869	0.29307		P17661	DESM	20.8333	7.27912	2.86207	0.0559671
P13804	ETFA	0.737622	0.251004	2.93869	0.29307		P19367	HXK1	2.00803	0.753012	2.66667	0.29986
Q9Y2Q3	GSTK1	0.737622	0.251004	2.93869	0.29307		Q16134	ETFD	1.25502	0.502008	2.5	0.311753
P55072	TERA	1.96956	0.753012	2.61557	0.302695		Q99623	PHB2	1.25502	0.502008	2.5	0.311753
P17661	DESM	18.4713	7.27912	2.53758	0.159182		P40925	MDHC	1.75703	0.753012	2.33333	0.333333
P40925	MDHC	1.71855	0.753012	2.28224	0.330421		P42765	THIM	1.75703	0.753012	2.33333	0.333333
P16615	AT2A2	4.19012	2.00803	2.08668	0.317158		P02511	CRYAB	4.01606	1.75703	2.28571	0.380414
P09622	DLDH	0.502008	0.251004	2	0.698489		P49748	ACADV	5.02008	2.51004	2	0.237507
Q16134	ETFD	0.996321	0.502008	1.98467	0.561016		E9PAV3	NACAM	2.00803	1.00402	2	0.292893
P11047	LAMC1	0.988626	0.502008	1.96934	0.000998738		P49821	NDUV1	1.50602	0.753012	2	0.311753
P00387	NB5R3	0.988626	0.502008	1.96934	0.000998738		P51659	DHB4	1.50602	0.753012	2	0.311753
P07237	PDIA1	0.988626	0.502008	1.96934	0.000998738		Q9Y2J8	PADI2	1.00402	0.502008	2	0.42265
P35232	PHB	0.988626	0.502008	1.96934	0.000998738		P50461	CSRP3	1.00402	0.502008	2	0.552786
Q3C1V1	CK091	0.988626	0.502008	1.96934	0.000998738		P07900	HS90A	1.00402	0.502008	2	0.552786
P05090	APOD	0.988626	0.502008	1.96934	0.434812		P27338	AOFB	1.00402	0.502008	2	0.552786
P42126	ECI1	0.494313	0.251004	1.96934	0.434812		Q16891	MIC60	1.00402	0.502008	2	0.552786
P08572	CO4A2	0.494313	0.251004	1.96934	0.434812		Q86VF7	NRAP	1.00402	0.502008	2	0.552786
P16989	YBOX3	0.494313	0.251004	1.96934	0.434812		P24310	CX7A1	0.502008	0.251004	2	0.42265
Q12931	TRAP1	0.494313	0.251004	1.96934	0.434812		P42126	ECI1	0.502008	0.251004	2	0.42265
Q15111	PLCL1	0.494313	0.251004	1.96934	0.434812		P16989	YBOX3	0.502008	0.251004	2	0.42265
Q86TX2	ACOT1	0.494313	0.251004	1.96934	0.434812		Q86TX2	ACOT1	0.502008	0.251004	2	0.42265
O95425	SVIL	0.494313	0.251004	1.96934	0.434812		O95425	SVIL	0.502008	0.251004	2	0.42265
P08123	CO1A2	0.494313	0.251004	1.96934	0.434812		P08123	CO1A2	0.502008	0.251004	2	0.42265
P12109	CO6A1	0.494313	0.251004	1.96934	0.434812		P12109	CO6A1	0.502008	0.251004	2	0.42265
P29692	EF1D	0.494313	0.251004	1.96934	0.434812		P29692	EF1D	0.502008	0.251004	2	0.42265
P49790	NU153	0.494313	0.251004	1.96934	0.434812		P49790	NU153	0.502008	0.251004	2	0.42265
Q8WUM4	PDC6I	0.494313	0.251004	1.96934	0.434812		P56556	NDUA6	0.502008	0.251004	2	0.42265
P61604	CH10	0.494313	0.251004	1.96934	0.434812		P62750	RL23A	0.502008	0.251004	2	0.42265
P61626	LYSC	0.494313	0.251004	1.96934	0.434812		P28161	GSTM2	0.502008	0.251004	2	0.42265
Q08257	QOR	0.494313	0.251004	1.96934	0.434812		Q14103	HNRPD	0.502008	0.251004	2	0.42265
Q14103	HNRPD	0.494313	0.251004	1.96934	0.434812		Q92506	DHB8	0.502008	0.251004	2	0.42265
Q92506	DHB8	0.494313	0.251004	1.96934	0.434812		Q9Y6C9	MTCH2	0.502008	0.251004	2	0.42265
Q9C0G0	ZN407	0.494313	0.251004	1.96934	0.434812		Q7Z4W1	DCXR	0.502008	0.251004	2	0.42265
Q9NQH7	XPP3	0.494313	0.251004	1.96934	0.434812		P07355	ANXA2	0.502008	0.251004	2	0.42265
P17987	TCPA	0.494313	0.251004	1.96934	0.434812		P61978	HNRPK	0.502008	0.251004	2	0.42265
Q14061	COX17	0.494313	0.251004	1.96934	0.434812		Q9BUR5	MIC26	0.502008	0.251004	2	0.42265
Q9NRG7	D39U1	0.494313	0.251004	1.96934	0.434812		Q12931	TRAP1	0.502008	0.251004	2	0.698489
P15259	PGAM2	0.494313	0.251004	1.96934	0.434812		P12277	KCRB	0.502008	0.251004	2	0.698489
P25789	PSA4	0.494313	0.251004	1.96934	0.434812		P13804	ETFA	0.502008	0.251004	2	0.698489
Q702N8	XIRP1	3.93911	2.00803	1.96168	0.388855		O00330	ODPX	0.502008	0.251004	2	0.698489
P51659	DHB4	1.47524	0.753012	1.95912	0.308778		Q9H0P0	5NT3A	0.502008	0.251004	2	0.698489
O14958	CASQ2	1.96186	1.00402	1.95401	0.469208		P30740	ILEU	0.502008	0.251004	2	0.698489
Q02218	ODO1	0.980931	0.502008	1.95401	0.42265		Q9UBF9	MYOTI	3.26305	1.75703	1.85714	0.411652
P19237	TNNI1	0.980931	0.502008	1.95401	0.561364		P07195	LDHB	3.26305	1.75703	1.85714	0.513336
Q15124	PGM5	0.486618	0.251004	1.93869	0.7089		P24752	THIL	4.01606	2.25904	1.77778	0.323284
P12277	KCRB	0.486618	0.251004	1.93869	0.7089		P16615	AT2A2	3.51406	2.00803	1.75	0.42265
P07195	LDHB	3.1938	1.75703	1.81773	0.413951		P30038	AL4A1	1.75703	1.00402	1.75	0.311753
P30038	AL4A1	1.72625	1.00402	1.71934	0.318358		P07954	FUMH	1.75703	1.00402	1.75	0.492907
P99999	CYC	1.71855	1.00402	1.71168	0.499198		P48047	ATPO	3.01205	1.75703	1.71429	0.349055
P61981	1433G	1.23963	0.753012	1.64623	0.315054		Q9P2R7	SUCB1	1.25502	0.753012	1.66667	0.292893
P00390	GSHR	1.23963	0.753012	1.64623	0.315054		Q86TD4	SRCA	1.25502	0.753012	1.66667	0.292893
P49821	NDUV1	1.23194	0.753012	1.63601	0.293304		Q9GZV1	ANKR2	1.25502	0.753012	1.66667	0.292893
Q9P2R7	SUCB1	1.23194	0.753012	1.63601	0.293304		Q9NPC6	MYOZ2	1.25502	0.753012	1.66667	0.591752
P04179	SODM	1.23194	0.753012	1.63601	0.293304		Q9UHQ9	NB5R1	1.25502	0.753012	1.66667	0.591752
Q9UMS6	SYNP2	1.23194	0.753012	1.63601	0.293304		P68366	TBA4A	1.25502	0.753012	1.66667	0.591752
P38646	GRP75	1.23194	0.753012	1.63601	0.293304		P10916	MLRV	9.78916	6.0241	1.625	0.499722
Q9NPC6	MYOZ2	1.22424	0.753012	1.62579	0.695782		P62805	H4	3.26305	2.00803	1.625	0.29986
P63316	TNNC1	5.40666	3.51406	1.53858	0.608304		P55084	ECHB	3.26305	2.00803	1.625	0.42265
Q15149	PLEC	13.5051	8.78514	1.53727	0.479753		Q702N8	XIRP1	3.26305	2.00803	1.625	0.533748
							P28331	NDUS1	2.00803	1.25502	1.6	0.311753
							Q5VST9	OBSCN	6.5261	4.26707	1.52941	0.486343
							Q15149	PLEC	13.3032	8.78514	1.51429	0.029505
